# Supplementary material for: Muscle function mediates the association between vitamin D deficiency and hip fracture risk: a retrospective study in older adults
Source: Front Endocrinol (Lausanne). 2025 Nov 5;16:1658529. doi: 10.3389/fendo.2025.1658529 (PMC12626798; doi:10.3389/fendo.2025.1658529)
Supplement: Supplementary file 1 [file Table1.xlsx]

## Sheet: 最终数据
序号	住院号	性别	年龄	维生素D	身高	体重	BMI	L1L4T值	股骨颈T值	髋部BMD	腰部BMD	结果	脆性骨折	胸肌面积	胸肌指数（cm2m2）
106	1163739	男	77	35.43	152	53	22.9	1.7	-0.8	0.875	1.291	正常	0	4597	19.897
121	1150072	男	52	21.32	153	64	27.3	0.4	0.6	1.053	1.124	正常	0	4260	18.1981
179	1167746	男	52	24.57	157	59	23.9	-1.1	-1.3	0.808	0.955	减少	0	3200	12.9823
186	1207611	男	83	11.64	158	60	24.0346	-0.1	-0.5	0.914	1.075	正常	0	2705	10.8356
201	1206473	男	81	26.38	159	49	19.3821	-1.8	-2.6	0.642	0.867	疏松	0	2001	7.91503
204	1199993	男	78	25.29	159	78	30.8532	1.6	-1.1	0.839	1.275	减少	0	2690	10.6404
211	1155970	男	54	15.2	159	55.5	22	2.2	0	0.975	1.341	正常	0	4521	17.883
220	1210456	男	87	22.17	160	61.5	24.0234	1	-2.4	0.668	1.204	减少	0	3042	11.8828
221	1199176	男	74	23.37	160	74	28.9062	1.4	-0.2	0.946	1.255	正常	0	3696	14.4375
227	1149162	男	74	25.27	160	68	26.6	-0.2	-1.9	0.733	1.063	减少	0	2902	11.3359
230	1169306	男	66	24.07	160	70	27.3	1.1	-1.1	0.835	1.209	减少	0	3145	12.2852
231	1168887	男	52	18.38	160	67.5	26.4	-0.5	-1.1	0.84	1.018	减少	0	2100	8.20312
246	1137569	男	70	18.1	160	80	31.3	2.1	-0.3	0.934	1.329	正常	0	3796	14.8281
247	1147682	男	79	37.57	160	61.5	24	0.5	-0.3	0.942	1.148	正常	0	2988	11.6719
253	1209882	男	71	35.82	161	65	25.0762	1.2	0.2	1.009	1.227	正常	0	2718	10.4857
262	1163570	男	67	13.19	162	65	24.8	2.5	1.4	1.61	1.385	正常	0	5158	19.654
263	1208855	男	67	21.21	163	67	25.2174	3.2	0.9	1.1	1.468	正常	0	3631	13.6663
265	1209819	男	61	10.8	163	70	26.3465	0.9	1.5	1.171	1.187	正常	0	3104	11.6828
267	1161427	男	52	9.23	163	76	28.6	-1.8	-1.3	0.806	0.869	减少	0	2724	10.2525
272	1152254	男	70	51.22	163	70	26.3	2.6	0	0.974	1.4	正常	0	3900	14.6788
275	1205899	男	72	51.36	164	61	22.68	3.7	0.3	1.013	1.525	正常	0	3404	12.6562
276	1210438	男	72	22.67	164	71	26.398	-0.3	-0.8	0.873	1.042	正常	0	2341	8.7039
284	1199466	男	73	43.01	165	69	25.3443	-0.1	-0.5	0.914	1.065	正常	0	4311	15.8347
285	1125075	男	72	37.15	165	54.5	20	-1.5	-1.7	0.755	0.907	减少	0	2593	9.52433
286	1168303	男	84	15.51	165	70	25.7	1.3	-1.6	0.764	1.233	减少	0	3044	11.1809
287	1144730	男	73	21.09	165	65	23.9	0.2	-1.6	0.775	1.109	减少	0	3461	12.7126
293	1208244	男	62	21.01	166	79	28.6689	3.3	0.1	0.997	1.479	正常	0	3365	12.2115
294	1209801	男	64	15.81	166	73.5	26.673	4.8	1.1	1.121	1.664	正常	0	3748	13.6014
295	1159865	男	72	20.96	166	59	21.4	-1.5	-2	0.721	0.899	减少	0	2254	8.17971
298	1167520	男	72	18.59	166	69.5	25.2	1.6	0.1	0.994	1.27	正常	0	3775	13.6994
300	1208517	男	60	20.49	166.5	69	24.8897	-0.2	-0.9	0.865	1.058	正常	0	3404	12.279
301	1211237	男	61	23.8	167	88	31.5537	-0.2	-1.1	0.836	1.06	减少	0	4335	15.5438
302	1211284	男	66	11.53	167	61	21.8724	-2.2	-3	0.593	0.82	疏松	0	2611	9.36211
303	1167284	男	76	12.95	167	68	24.4	-0.6	-1.7	0.759	1.007	减少	0	2728	9.78163
306	1170045	男	60	11.67	167	75	26.9	2.4	0.6	1.057	1.371	正常	0	4202	15.0669
308	1135182	男	80	36.26	168	69	24.4	1.9	-1.3	0.808	1.311	减少	0	2902	10.282
309	1158532	男	77	23.01	168	74	26.2	1.5	-1.2	0.818	1.262	减少	0	3622	12.8331
311	1157652	男	53	18.33	168	79	28	2	-0.8	0.873	1.319	正常	0	3810	13.4992
314	1170187	男	62	12.66	168	65	23	0.4	0.2	1.005	1.129	正常	0	2894	10.2537
315	1137852	男	64	28.11	168	69	24.4	1.5	0.5	1.041	1.267	正常	0	3265	11.5682
319	1208341	男	61	17.02	170	65	22.4914	-0.6	-2.4	0.662	1.011	减少	0	3501	12.1142
320	1153931	男	55	18.33	170	72	24.9	-0.4	-1.2	0.821	1.033	减少	0	4300	14.8789
326	1208640	男	70	38.25	172	59	19.9432	-1.5	0.5	0.992	0.898	减少	0	2851	9.63697
327	1159028	男	50	20.05	172	62	21	1.1	-0.1	0.965	1.21	正常	0	3012	10.1812
328	1207398	男	67	24.32	174	80	26.4236	1.9	-0.7	0.886	1.311	正常	0	3045	10.0575
331	1207676	男	68	19	180	83	25.6173	0.6	-0.1	0.967	1.155	正常	0	5133	15.8426
332	1158954	男	53	22.28	180	92	28.4	0.9	1.6	1.192	1.193	正常	0	3605	11.1265
333	1157907	男	52	24.39	183	76	22.7	0.7	1	1.114	1.16	正常	0	4891	14.6048
3	1148704	女	82	16.78	139	50	25.9	-1.1	-2.6	0.615	0.98	疏松	0	1649	8.53476
4	1166541	女	79	19.13	139	45	23.3	-2.9	-1.5	0.751	0.764	疏松	0	1388	7.18389
6	1202514	女	78	15.48	142	53	26.2845	-3.2	-2.8	0.596	0.727	疏松	0	1778	8.8177
7	1136548	女	67	10.27	142	55	27.3	-2.6	-2.6	0.614	0.796	疏松	0	1479	7.33485
10	1143471	女	62	14.6	144	60.5	29.2	-1.6	-2.3	0.654	0.921	减少	0	2430	11.7188
11	1156296	女	60	19.67	144	54	26	-0.3	-0.8	0.834	1.073	正常	0	1909	9.20621
12	1206351	女	66	29.68	145	53	25.2081	-2.2	-2.1	0.679	0.844	减少	0	2559	12.1712
13	1206495	女	75	19.57	145	45	21.4031	-3.3	-3.9	0.457	0.721	疏松	0	1535	7.30083
14	1205518	女	57	19.81	145	60	28.5375	-2.8	-0.1	0.916	0.782	疏松	0	1547	7.35791
15	1208018	女	75	26.36	145	43	20.4518	-3.7	-1.4	0.764	0.671	疏松	0	1271	6.04518
16	1210572	女	60	19.41	145	60	28.5375	-2.9	-3.1	0.563	0.767	疏松	0	2437	11.591
17	1209370	女	68	23.19	145	52.5	24.9703	-0.6	-0.5	0.866	1.042	正常	0	2503	11.9049
20	1208654	女	49	12.21	146	50	23.4566	-1	0.1	0.939	0.995	正常	0	2920	13.6986
21	1136715	女	80	21.98	146	42.5	19.9	-1.9	0.4	0.977	0.883	减少	0	1582	7.42166
26	1158791	女	50	15.87	146	53.5	25.1	1.4	-0.5	0.869	1.283	正常	0	2669	12.5211
27	1205769	女	68	25.52	147	53	24.5268	-1.2	0.8	1.026	0.972	减少	0	1368	6.3307
28	1210740	女	72	10.53	147	61	28.229	-0.5	-2	0.69	1.052	减少	0	2148	9.9403
29	1167383	女	74	32.08	147	52	24.1	-1.6	-2.2	0.672	0.922	减少	0	1485	6.87214
34	1144757	女	70	23.69	147	68	31.5	1.4	-1.1	0.802	1.277	减少	0	2456	11.3656
38	1205637	女	66	28.68	148	55	25.1096	0.8	-0.7	0.849	1.214	正常	0	1601	7.30917
39	1150217	女	74	18.77	148	56	25.6	-2	-0.9	0.823	0.873	减少	0	2228	10.1717
42	1155438	女	65	12.37	148	44	20.1	-2.2	-1.4	0.766	0.846	减少	0	3216	14.6822
43	1153871	女	76	14.02	148	64.5	29.4	-0.8	-1.2	0.784	1.015	减少	0	1752	7.99854
44	1152194	女	62	17.81	148	53.5	24.4	-1.9	-1.1	0.793	0.892	减少	0	1996	9.11249
45	1152041	女	69	15.87	148	50.5	23.1	-2.3	-0.9	0.819	0.835	减少	0	2524	11.523
49	1147496	女	59	14.7	148	58	26.5	-3	-2.3	0.655	0.754	疏松	0	2028	9.25858
56	1206647	女	70	27.15	150	68	30.2222	-3	-2.1	0.683	0.758	疏松	0	1683	7.48
57	1206741	女	63	21.31	150	60	26.6667	-2.2	-1.2	0.781	0.849	减少	0	2309	10.2622
58	1210334	女	69	17.87	150	63	28	-1.1	-1.4	0.757	0.977	减少	0	2544	11.3067
59	1207356	女	68	21	150	72.5	32.2222	-1.2	-1.8	0.715	0.97	减少	0	2741	12.1822
61	1202488	女	77	21.55	150	52	23.1111	-2.5	-2.6	0.629	0.796	疏松	0	1494	6.64
62	1209209	女	71	5.4	150	50	22.2222	-1.8	-1.8	0.71	0.902	减少	0	1706	7.58222
63	1199767	女	76	19.33	150	61	27.1111	-0.2	-1.6	0.734	1.092	减少	0	2075	9.22222
66	1168487	女	65	12.58	150	61	27.1	-2	-1.7	0.722	0.875	减少	0	1855	8.24444
67	1167751	女	61	17.69	150	45	20	-0.9	-1.5	0.747	1.007	减少	0	1434	6.37333
71	1141792	女	73	22.79	150	91	40.4	1	-1.2	0.783	1.232	减少	0	2865	12.7333
75	1148086	女	80	14.98	150	48	21.3	-2.9	-2.6	0.612	0.772	疏松	0	2540	11.2889
77	1159069	女	72	21.56	150	47	20.9	-3	-2	0.69	0.749	疏松	0	2066	9.18222
81	1159247	女	53	17.99	150	62	27.6	1.5	-0.2	0.902	1.293	正常	0	2258	10.0356
82	1170666	女	79	19.58	150	64	28.4	-0.6	-0.1	0.917	1.044	正常	0	1728	7.68
83	1147609	女	57	25.47	150	58.5	26	-0.2	0	0.932	1.095	正常	0	1980	8.8
86	1207520	女	72	25.91	151	64	28.0689	-0.8	-1.4	0.761	1.016	减少	0	3032	13.2977
87	1209889	女	67	19.74	151	54	23.6832	-0.8	-2.2	0.665	1.014	减少	0	2343	10.2759
88	1199496	女	82	14.36	151	54	23.6832	-1.3	-1.4	0.761	0.957	减少	0	2130	9.3417
97	1206505	女	55	15.55	152	65	28.1337	-1.4	-2.3	0.66	0.945	减少	0	1954	8.45741
98	1206010	女	60	30.08	152	60.5	26.1859	0.2	0.4	0.977	1.141	正常	0	2193	9.49186
99	1206036	女	72	19.07	152	49.5	21.4249	-3.1	-2.4	0.648	0.742	疏松	0	1507	6.52268
101	1199560	女	77	18.4	152	45	19.4772	-2.7	-1.7	0.726	0.786	疏松	0	1949	8.43577
102	1157054	女	68	20.1	152	68	29.4	-2.3	0.6	0.996	0.84	减少	0	2980	12.8982
105	1169897	女	68	18.69	152	52	22.5	-3.5	-2	0.684	0.694	疏松	0	2250	9.73857
107	1207667	女	73	10.34	153	77	32.8933	1.1	-1.5	0.756	1.25	减少	0	2004	8.56081
108	1208793	女	77	16.53	153	43	18.369	-1.7	-0.8	0.832	0.913	减少	0	2106	8.99654
111	1159977	女	55	20.63	153	53	22.6	-0.8	-1.9	0.699	1.024	减少	0	2475	10.5729
112	1161405	女	64	25.03	153	68.5	29.3	-2.4	-1.9	0.706	0.827	减少	0	4966	21.2141
113	1149127	女	55	16.3	153	65	27.8	-1.7	-1.7	0.721	0.916	减少	0	2125	9.0777
117	1155438	女	59	12.37	153	79	33.7	-1.3	-1.4	0.766	0.961	减少	0	1946	8.31304
119	1150294	女	59	25.13	153	51.5	22	-3.2	-2.5	0.626	0.733	疏松	0	2067	8.82994
122	1205947	女	62	11.34	154	64	26.986	-0.8	-1.1	0.803	1.016	减少	0	2597	10.9504
123	1206497	女	78	13.22	154	72	30.3592	-0.5	0.9	1.038	1.051	正常	0	1994	8.40783
124	1142890	女	69	24.75	154	64	27	-1.3	-2.2	0.67	0.959	减少	0	1838	7.75004
129	1123076	女	66	13.12	154	57	24	-1.4	-1.1	0.797	0.947	减少	0	2001	8.43734
130	1127435	女	67	37.7	154	67	28.3	-0.9	-1.1	0.801	1.007	减少	0	2452	10.339
131	1151717	女	70	12.69	154	74	31.2	-1.1	-2.8	0.595	0.978	疏松	0	2522	10.6342
132	1132542	女	52	14.58	154	60	25.3	-2.5	-1.6	0.734	0.813	疏松	0	2497	10.5288
134	1146992	女	71	28.58	154	66.5	28	-2.5	-0.8	0.836	0.812	疏松	0	2183	9.20476
135	1147023	女	59	29.23	154	70	29.5	0.3	-0.6	0.864	1.154	正常	0	2491	10.5035
137	1205578	女	66	24.94	155	50	20.8117	-3.5	-1.8	0.72	0.699	疏松	0	1480	6.16025
138	1208014	女	76	23.6	155	66	27.4714	-1.9	-1.2	0.743	0.923	减少	0	2238	9.3153
139	1207925	女	55	24.22	155	66	27.4714	0.1	0	0.924	1.124	正常	0	2095	8.72008
140	1208748	女	64	20.04	155	70	29.1363	-1.3	-1.5	0.749	0.962	减少	0	1616	6.72633
141	1198044	女	66	7.59	155	53	22.0603	-1.3	-1.7	0.721	0.982	减少	0	1835	7.63788
143	1198886	女	66	12.75	155	55	22.8928	-1.9	-1.2	0.782	0.881	减少	0	1955	8.13736
144	1199960	女	60	18.55	155	54	22.4766	-1.2	-1.1	0.795	0.972	减少	0	2496	10.3892
145	1199873	女	69	20.28	155	68	28.3039	-0.2	-1.1	0.794	1.088	减少	0	2689	11.1925
147	1199154	女	65	20.31	155	70	29.1363	-1.9	1.2	1.075	0.884	减少	0	2486	10.3476
148	1161401	女	60	17.2	155	57	23.7	-2.4	-2.2	0.67	0.821	减少	0	2538	10.564
151	1138894	女	57	22.16	155	61	25.4	0.7	-1.2	0.786	1.198	减少	0	1835	7.63788
152	1170711	女	58	15.11	155	59	24.6	-1.1	-1	0.806	0.982	减少	0	1577	6.564
153	1159003	女	65	11.73	155	77	32	-2.2	-0.9	0.825	0.852	减少	0	2403	10.0021
160	1170216	女	71	23.64	155	62	25.8	-1	-1	0.805	0.997	正常	0	4255	17.7107
162	1164299	女	66	10.16	155	70	29.1	0.2	-0.3	0.895	1.135	正常	0	2750	11.4464
163	1154130	女	57	18.27	155	90	37.5	0.3	0	0.934	1.155	正常	0	2600	10.8221
164	1207592	女	57	20.18	156	57	23.4221	-0.4	0.2	0.952	1.071	正常	0	1591	6.53764
166	1158417	女	69	12.07	156	55	22.6	-0.1	-1.7	0.721	1.107	减少	0	1451	5.96236
169	1140003	女	76	18.9	156	56.5	23.2	0.3	-0.8	0.834	1.154	正常	0	2200	9.04011
171	1158107	女	59	21.58	156	62	25.5	-0.1	-0.5	0.874	1.1	正常	0	2420	9.94412
175	1137808	女	69	11.56	157	57	23.1	-1.9	-1.4	0.759	0.882	减少	0	2050	8.31677
177	1133539	女	58	14.56	157	62	25.2	-1	-1.1	0.799	0.989	减少	0	2600	10.5481
178	1163490	女	67	13.42	157	57	23.1	-1.4	-1	0.807	0.949	减少	0	2650	10.7509
181	1150751	女	52	15.16	157	63.5	25.8	-0.8	-0.7	0.849	1.023	正常	0	3600	14.6051
182	1152551	女	65	24.53	157	64	26	-0.8	-0.3	0.9	1.014	正常	0	2120	8.60075
184	1151155	女	64	14.32	157	80	32.5	-0.7	0	0.93	1.027	正常	0	3334	13.5259
185	1205922	女	57	14.02	158	63	25.2363	0.7	0.8	1.022	1.199	正常	0	2868	11.4885
187	1210387	女	61	20.15	158	68	27.2392	0.2	-0.1	0.852	1.134	正常	0	2915	11.6768
188	1211078	女	71	15.78	158	68	27.2392	0.6	1	1.05	1.19	正常	0	1658	6.64156
190	1133297	女	73	23.88	158	60.5	24.2	-1.2	-2.3	0.656	0.967	减少	0	1758	7.04214
192	1135848	女	54	17.67	158	50	20	-0.8	-1.4	0.766	1.024	减少	0	2043	8.18379
193	1168309	女	69	15.12	158	76	30.4	-0.5	-1.3	0.771	1.05	减少	0	2038	8.16376
196	1124499	女	67	19.62	158	68	27.2	-0.6	-0.4	0.881	1.042	正常	0	2671	10.6994
198	1143487	女	78	14.94	158	73	29.2	0.5	0.5	0.985	1.17	正常	0	1680	6.72969
200	1206276	女	56	16.22	159	60.5	23.931	0.2	-0.1	0.916	1.1134	正常	0	2625	10.3833
202	1208590	女	56	14.85	159	72	28.4799	-0.5	-0.9	0.817	1.049	正常	0	2205	8.72197
203	1210200	女	61	19.32	159	78	30.8532	1.7	-0.8	0.834	1.321	正常	0	3005	11.8864
206	1151680	女	60	12.83	159	57	22.5	-2	-1.4	0.759	0.868	减少	0	2550	10.0866
207	1152258	女	50	17.99	159	63	24.9	-1.3	-0.8	0.837	0.952	减少	0	2800	11.0755
212	1206420	女	73	25.37	160	62	24.2188	-0.6	-0.8	0.828	1.038	正常	0	2548	9.95312
213	1208071	女	56	15.88	160	60.5	23.6328	-0.9	0.2	0.95	1.006	正常	0	1911	7.46484
214	1206374	女	52	10.48	160	60	23.4375	-1.7	-1.3	0.769	0.911	减少	0	2660	10.3906
215	1207084	女	64	31.22	160	51	19.9219	-1.8	-1	0.812	0.893	减少	0	1928	7.53125
218	1210274	女	79	30.7	160	65	25.3906	0.3	-1.6	0.734	1.153	减少	0	2271	8.87109
219	1209550	女	77	15.51	160	55	21.4844	-3	-1.7	0.723	0.749	疏松	0	2002	7.82031
222	1200403	女	86	18.7	160	57	22.2656	0.5	-0.7	0.843	1.178	正常	0	1949	7.61328
223	1157549	女	61	15.07	160	78	30.5	-0.9	-2	0.688	1.001	减少	0	2821	11.0195
232	1123706	女	60	6.12	160	50	19.5	-1.4	-0.2	0.902	0.947	减少	0	1824	7.125
233	1125206	女	83	25.54	160	59	23	-2.8	-3	0.574	0.782	疏松	0	3377	13.1914
236	1154966	女	79	42.1	160	59	23	-2.1	-2.6	0.624	0.853	疏松	0	3130	12.2266
237	1128114	女	58	31.72	160	86.5	33.8	-0.4	-0.9	0.818	1.064	正常	0	2148	8.39062
239	1160133	女	72	15.37	160	65	25.4	-0.6	-0.7	0.851	1.037	正常	0	3329	13.0039
244	1153601	女	56	15.97	160	93	36.3	2.4	-0.1	0.922	1.407	正常	0	2277	8.89453
248	1151864	女	57	14.17	160	62	24.2	-0.8	0.2	0.954	1.013	正常	0	2095	8.18359
250	1148798	女	52	14.95	160	73	28.5	1.4	2.8	1.26	1.287	正常	0	2998	11.7109
251	1205184	女	61	19.3	161	66	25.462	-0.7	-1.1	0.8	1.035	减少	0	2823	10.8908
256	1156506	女	70	10.81	161	66.5	25.7	1.3	-0.9	0.823	1.265	正常	0	2114	8.15555
260	1133853	女	71	21.92	162	75	28.6	0	-0.8	0.838	1.109	正常	0	2687	10.2385
264	1210698	女	61	19.79	163	67	25.2174	-0.4	-1	1.055	1.069	正常	0	2598	9.77831
269	1139296	女	68	15.25	163	66	24.8	-2.6	-1.2	0.785	0.805	疏松	0	3112	11.7129
278	1155997	女	56	19.38	164	79.5	29.6	-1.4	-0.2	0.908	0.947	减少	0	3005	11.1727
280	1160343	女	56	13.9	164	65	24.2	-0.7	-0.5	0.876	1.024	正常	0	3721	13.8348
289	1170044	女	71	19.71	165	70	25.7	-2.2	-0.9	0.821	0.845	减少	0	2166	7.95592
292	1155426	女	54	17.24	165	60	22	2.6	3.1	1.305	1.432	正常	0	2272	8.34527
299	1159827	女	67	18.99	166	78	28.3	1.9	1.3	1.081	1.34	正常	0	3015	10.9414
305	1157054	女	50	20.1	167	57	20.4	-1	0.5	0.996	0.989	正常	0	3612	12.9513
313	1151537	女	50	9.84	168	69	24.4	0.5	0.3	0.972	1.169	正常	0	2519	8.92503
317	1157798	女	71	26.5	169	68	23.8	-1.4	0.2	0.95	0.943	减少	0	1887	6.60691
358	1222295	男	81	34.9	155	72	29.9688	2.6	-1.8	0.749	1.4	减少	1	1923	8.00416
367	1163973	男	82	7.96	155	50	20.8	-2.4	-3.9	0.47	0.794	疏松	1	1768	7.359
377	1168322	男	79	20.05	158	60	24	-1.3	-2.9	0.597	0.924	疏松	1	1900	7.61096
382	1207217	男	82	20.97	160	50	19.5312	-1.1	-2.6	0.638	0.955	疏松	1	983	3.83984
391	1154063	男	73	11.09	160	70	27.3	-0.3	-2.6	0.646	1.04	疏松	1	2616	10.2188
392	1152242	男	76	26.09	160	60	23.4	-0.4	-2.5	0.656	1.029	疏松	1	2505	9.78516
406	1205787	男	63	17.01	168	61	21.6128	-1.6	-1.8	0.741	0.886	减少	1	3107	11.0084
407	1198425	男	77	19.44	168	68	24.093	-0.8	-2.4	0.669	0.989	减少	1	2763	9.78954
408	1199607	男	58	15.89	168	75	26.5731	-0.1	-1.3	0.811	1.067	减少	1	3105	11.0013
409	1218395	男	66	19.43	168	60	21.2585	-0.1	-2.4	0.669	1.067	减少	1	2206	7.81604
410	1160228	男	69	26.25	168	50	17.7	-3.4	-3.5	0.526	0.675	疏松	1	1746	6.18622
411	1149925	男	95	8.65	168	67	23.7	2	-2.9	0.601	1.319	疏松	1	2426	8.59552
412	1233795	男	80	14.09	169	53	18.5568	0	-1.6	0.775	1.08	减少	1	1999	6.99906
413	1152221	男	54	14.54	169	65	22.8	-1.1	-1.9	0.73	0.95	减少	1	2950	10.3288
414	1205302	男	77	26.92	170	65	22.4914	0.7	-1.2	0.831	1.164	减少	1	3151	10.9031
415	1209999	男	60	11.53	170	69	23.8754	-1.3	-1.1	0.838	0.93	减少	1	2670	9.23875
416	1201260	男	73	15.66	170	52	17.9931	-2.9	-2.6	0.636	0.729	疏松	1	1425	4.9308
417	1230054	男	79	12.94	170	51	17.6471	-0.8	-2.8	0.62	0.984	疏松	1	1276	4.41523
418	1231462	男	88	10.86	170	60	20.7613	1.2	-1.8	0.741	1.222	减少	1	1579	5.46367
422	1161673	男	72	21.27	170	75	26	-1.9	-1.7	0.753	0.855	减少	1	2320	8.02768
428	1140627	男	72	11.17	173	53	17.7	-2	-3.4	0.538	0.847	疏松	1	1571	5.24909
429	1220470	男	68	17.72	174	65	21.4691	-0.3	-2	0.723	1.047	减少	1	2550	8.42251
430	1229439	男	75	20.37	175	80	26.1225	-0.5	-1.8	0.739	1.022	减少	1	2397	7.82694
432	1203769	男	75	10.82	176	65	20.984	-0.8	-1.1	0.836	0.985	减少	1	1949	6.29197
433	1152891	男	86	5.72	178	80	25.2	-1.2	-3.2	0.567	0.936	疏松	1	1395	4.40285
437	1260552	男	73	13.52	165	54	19.8347	-1.8	-1.9	0.729	0.86	减少	1	2487	9.13499
440	1255789	男	58	9.32	166	58	21.048	-1.6	-1.5	0.781	0.889	减少	1	3201	11.6163
449	1249793	男	77	11.29	172	65	21.9713	0.4	-2.1	0.711	1.132	减少	1	2143	7.24378
452	1246272	男	68	17.21	168	69	24.4473	-1.8	-2.5	0.657	0.883	疏松	1	2834	10.0411
457	1240693	男	80	11.4	175	60	19.5918	-1.4	-3.1	0.576	0.909	疏松	1	2821	9.21143
460	1236438	男	73	9.32	160	69	26.9531	2.7	-1.2	0.826	1.402	减少	1	2691	10.5117
462	1237354	男	71	25.96	173	64	21.3839	-0.8	0.7	1.013	0.98	正常	1	2041	6.81947
467	1215251	男	75	25.45	160	65	25.3906	-1.7	-3	0.858	0.878	疏松	1	2625	10.2539
474	1203769	男	75	10.82	176	65	20.984	-0.8	-1.1	0.836	0.985	减少	1	1586	5.12009
477	1201260	男	73	15.66	170	52	17.9931	-2.9	-2.6	0.636	0.729	疏松	1	1685	5.83045
480	1199736	男	71	13.52	175	67	21.8776	1.8	-1.4	0.801	1.299	减少	1	2880	9.40408
482	1199607	男	58	15.89	168	75	26.5731	-0.1	-1.3	0.811	1.067	减少	1	3370	11.9402
484	1197383	男	70	22.45	170	60	20.7612	-1.8	-1.8	0.746	0.866	减少	1	2433	8.41869
485	1195202	男	77	22.29	165	60	22.0386	-1	0.2	1.001	0.962	正常	1	2205	8.09917
487	1192870	男	73	9.07	167	70	25.0995	-0.7	-0.8	0.871	0.993	正常	1	1744	6.25336
491	1188777	男	72	13.75	170	76	26.2976	0.3	-1.5	0.785	1.12	减少	1	2473	8.55709
496	1181179	男	64	16.8	170	72	24.9135	-0.9	-1.7	0.758	0.976	减少	1	2085	7.21453
334	1154810	女	77	21.65	135	40	21.9	-4.4	-4	0.447	0.585	疏松	1	1731	9.49794
337	1221064	女	71	23.55	145	50	23.7812	-2.2	-3.4	0.527	0.847	疏松	1	1332	6.33531
338	1220389	女	80	26.18	145	40	19.025	-4.5	-2.9	0.587	0.574	疏松	1	1380	6.56362
339	1229275	女	79	20.35	145	50	23.7812	-3.1	-3.1	0.558	0.739	疏松	1	1309	6.22592
341	1204374	女	62	14.16	150	50	22.2222	-1.2	-0.5	0.87	0.966	减少	1	1755	7.8
342	1202299	女	85	22.92	150	40	17.7778	-3.7	-3.1	0.56	0.675	疏松	1	985	4.37778
343	1219676	女	72	34.11	150	41	18.2222	-2.7	-1.3	0.771	0.794	疏松	1	1562	6.94222
345	1140592	女	93	9.67	150	35	15.6	-4.3	-4.8	0.354	0.594	疏松	1	572	2.54222
346	1142611	女	72	3	150	50	22.2	-3.5	-3.8	0.468	0.689	疏松	1	1132	5.03111
347	1166726	女	86	10.7	150	35	15.6	-2.3	-3.6	0.495	0.841	疏松	1	806	3.58222
349	1152891	女	81	5.72	150	50	22.2	-2.4	-3	0.567	0.829	疏松	1	1654	7.35111
350	1161146	女	77	9.18	150	60	26.7	-2.1	-3	0.567	0.857	疏松	1	1424	6.32889
352	1135575	女	78	20.84	150	65	28.9	-3	-2.7	0.604	0.756	疏松	1	1614	7.17333
354	1225457	女	65	23.88	154	52.5	22.1369	-3.1	-3	0.565	0.74	疏松	1	1143	4.81953
355	1233867	女	75	29.39	154	68	28.6726	-2.1	-1.7	0.723	0.864	减少	1	1615	6.80975
357	1209123	女	91	7.23	155	55	22.8928	-3.4	-3.9	0.464	0.702	疏松	1	1480	6.16025
359	1227609	女	88	19.14	155	35	14.5682	-4.5	-3.2	0.541	0.578	疏松	1	500	2.08116
360	1230731	女	87	10.65	155	60	24.974	-3.3	-3	0.572	0.718	疏松	1	1168	4.8616
361	1235232	女	72	15.88	155	42	17.4818	-3.1	-3.5	0.514	0.748	疏松	1	1018	4.23725
362	1149178	女	81	20.99	155	53.5	22.3	-1.4	-2.4	0.641	0.942	减少	1	1679	6.98855
363	1155492	女	89	15.18	155	50	20.8	-2.4	-1.9	0.697	0.827	减少	1	1224	5.09469
364	1140742	女	77	25.81	155	50	20.8	-1.5	-1.7	0.73	0.969	减少	1	1302	5.41936
365	1135151	女	73	20.83	155	57	23.7	-1.2	-1.7	0.732	0.971	减少	1	1907	7.93757
371	1202887	女	78	32.74	156	55	22.6003	-1	-1.8	0.71	0.997	减少	1	1993	8.18951
372	1156186	女	71	20.55	156	54	22.2	-1.5	-1.7	0.732	0.933	减少	1	1625	6.67735
373	1198493	女	73	4.51	157	50	20.2848	-2.1	-2.4	0.639	0.86	减少	1	1988	8.06524
375	1204407	女	74	17.95	158	65	26.0375	-0.2	-1.9	0.702	1.087	减少	1	2552	10.2227
376	1152732	女	82	16.39	158	47	18.8	-3.2	-4.3	0.414	0.73	疏松	1	1200	4.80692
381	1206729	女	68	13.14	160	46	17.9688	-1.6	-1.4	0.764	0.924	减少	1	1647	6.43359
383	1221536	女	76	25.11	160	77	30.0781	-3.1	-2.6	0.618	0.745	疏松	1	1310	5.11719
384	1225987	女	76	16.75	160	80	31.25	-2.3	-1.9	0.7	0.842	减少	1	1856	7.25
385	1226424	女	59	22	160	60	23.4375	-3.4	-1.3	0.778	0.712	疏松	1	1570	6.13281
387	1154762	女	77	11.91	160	65	25.4	-1.7	-1.7	0.728	0.913	减少	1	1432	5.59375
389	1137655	女	76	13.48	160	45	17.6	-3.2	-3.8	0.478	0.736	疏松	1	929	3.62891
393	1204328	女	58	17.47	161	56	21.6041	-1.2	-1.1	0.793	0.964	减少	1	1466	5.65565
394	1204207	女	82	30.16	162	66	25.1486	0.5	-3.1	0.562	1.177	疏松	1	1383	5.26978
395	1221572	女	68	12.9	162	60	22.8624	-2.1	-1.5	0.751	0.861	减少	1	1818	6.9273
397	1154639	女	63	15.44	162	60	22.9	-2.2	-2.5	0.627	0.851	疏松	1	1420	5.41076
398	1153564	女	72	8.56	163	85	32	-1	-0.9	0.824	0.995	正常	1	2586	9.73315
399	1230726	女	77	8.93	164	45	16.7311	-3.5	-3.1	0.558	0.698	疏松	1	883	3.28302
400	1207907	女	87	14.8	165	60	22.0386	-1.7	-1.8	0.716	0.909	减少	1	2326	8.54362
401	1231360	女	78	11	165	70	25.7117	-0.9	-1.7	0.729	1.003	减少	1	2273	8.34894
403	1155854	女	65	15.79	165	62	22.8	-2.9	-2.1	0.681	0.765	疏松	1	1741	6.39486
405	1205921	女	93	5.75	167	60	21.5139	-0.6	-2.7	0.605	1.047	疏松	1	1764	6.32507
423	1161275	女	57	10.41	170	60	20.8	-1.5	-1.3	0.77	0.932	减少	1	1512	5.23183
435	1260539	女	77	7.16	150	44	19.5556	-2.3	-3.1	0.556	0.834	疏松	1	1513	6.72444
436	1260094	女	83	15.63	155	60	24.974	-1.6	-2.5	0.636	0.926	疏松	1	2165	9.01145
438	1255968	女	72	14.43	155	50	20.8117	0.7	-1.3	0.777	1.203	减少	1	1652	6.87617
439	1251479	女	71	4.27	162	60	22.8624	-1.7	-2	0.693	0.915	减少	1	1719	6.55007
441	1255637	女	55	11.23	160	66	25.7812	-0.4	-0.9	0.82	1.065	正常	1	1875	7.32422
442	1255755	女	76	16.29	155	60	24.974	-2.1	-1.9	0.701	0.861	减少	1	977	4.0666
443	1251404	女	60	14.68	155	55	22.8928	0.1	-0.1	0.924	1.121	正常	1	1557	6.48075
444	1253678	女	69	22.68	150	47	20.8889	-2.4	-2.3	0.658	0.829	减少	1	1640	7.28889
445	1252714	女	82	9.19	150	60	26.6667	-2.5	-1.4	0.765	0.805	疏松	1	1752	7.78667
446	1251355	女	64	21.9	161	62	23.9188	-3.4	-2	0.694	0.703	疏松	1	1819	7.01748
447	1251301	女	80	21.57	156	51	20.9566	-1.1	-1.6	0.74	0.98	减少	1	1684	6.91979
448	1249764	女	83	9.17	160	67	26.1719	-1	-0.6	0.862	0.993	正常	1	1497	5.84766
450	1249810	女	80	3.84	160	60	23.4375	-3.4	-0.6	0.862	0.711	疏松	1	2016	7.875
451	1248818	女	62	4.72	150	45	20	-1.1	-1.8	0.716	0.976	减少	1	2067	9.18667
453	1243435	女	74	8.84	160	60	23.4375	-2.7	-2.5	0.628	0.785	疏松	1	1985	7.75391
454	1245327	女	73	17.39	155	47	19.563	-2	-2.3	0.641	0.877	减少	1	1184	4.9282
455	1245194	女	50	23.7	154	53	22.3478	-1.6	-2.1	0.675	0.916	减少	1	1701	7.17237
456	1247665	女	67	9.93	162	60	22.8624	-1.3	-2.3	0.659	0.957	减少	1	1707	6.50434
458	1242201	女	71	6.91	165	75	27.5482	0.6	-2	0.692	1.19	减少	1	1744	6.40588
459	1240560	女	75	19.62	150	60	26.6667	0.2	-2	0.692	1.135	减少	1	2564	11.3956
461	1231404	女	70	18.93	156	54	22.1893	-0.9	-2.5	0.633	1.01	疏松	1	1716	7.05128
463	1216795	女	85	6.73	150	40	17.7778	-2.1	-2.8	0.599	0.856	疏松	1	1025	4.55556
464	1216936	女	65	27.85	162	62.5	23.815	-2.9	-2.2	0.663	0.767	疏松	1	1578	6.0128
465	1217460	女	71	18.25	166	70	25.4028	-1.2	-1.7	0.731	0.968	减少	1	2278	8.2668
468	1207475	女	87	27.06	150	50	22.2222	-3.2	-2	0.692	0.745	疏松	1	1367	6.07556
469	1207907	女	87	14.8	165	60	22.0386	-1.7	-1.8	0.716	0.909	减少	1	1741	6.39486
470	1206729	女	68	13.14	160	46	17.9688	-1.6	-1.4	0.764	0.924	减少	1	1275	4.98047
471	1205315	女	76	18.91	160	55	21.4844	-2	-2.2	0.699	0.809	减少	1	1088	4.25
472	1203809	女	75	17.86	150	42	18.6667	-3.4	-3.7	0.486	0.725	疏松	1	1177	5.23111
473	1204328	女	58	17.47	161	56	21.6041	-1.2	-1.1	0.793	0.964	减少	1	1606	6.19575
475	1204407	女	74	17.95	158	65	26.0375	-0.2	-1.9	0.702	1.087	减少	1	2340	9.3735
478	1201907	女	64	12.03	145	51	24.2568	-1.2	-1.4	0.764	0.967	减少	1	2404	11.434
479	1198493	女	73	4.51	157	50	20.2848	-2.1	-2.4	0.639	0.86	减少	1	1493	6.05704
481	1199565	女	52	11.1	156	53	21.7784	-3	-2.6	0.62	0.753	疏松	1	894	3.67357
483	1197411	女	82	4.03	155	52	21.6441	-3.3	-3	0.573	0.717	疏松	1	849	3.53382
486	1194252	女	69	25.57	162	59	22.4813	-1.4	-1.8	0.711	0.949	减少	1	1589	6.05472
488	1190469	女	62	9.6	160	65	25.3906	-1.4	-2.3	0.657	0.943	减少	1	2365	9.23828
492	1185661	女	80	24.9	160	65	25.3906	-3.1	-2	0.691	0.735	疏松	1	1512	5.90625
494	1184363	女	60	9.95	149	47	21.1702	-2.8	-2.5	0.634	0.783	疏松	1	1170	5.27003
495	1179593	女	71	19.36	160	60	23.4375	-1.7	-1.3	0.779	0.913	减少	1	1203	4.69922
497	1181149	女	66	13.69	157	55	22.3133	-3.3	-2.2	0.661	0.714	疏松	1	1460	5.92316
498	1178494	女	71	19.54	150	50	22.2222	-2.2	-2.3	0.655	0.854	减少	1	887	3.94222
499	1180098	女	77	11.48	163	68	25.5937	-1.3	-2.3	0.651	0.953	减少	1	1286	4.84023
501	1171966	女	83	7.73	155	50	20.8117	-3.3	-3.1	0.56	0.72	疏松	1	1104	4.59521
502	1172742	女	79	15.58	155	50	20.8117	-3.1	-2.7	0.602	0.737	疏松	1	588	2.44745
505	1065339	女	59	23.06	153	39	16.6603	-1.7	-2.4	0.637	0.906	减少	1	1031	4.40429
506	1108992	女	73	15.68	158	59	23.634	-1.9	-2.1	0.673	0.885	减少	1	1894	7.58693
507	1113239	女	54	13.55	160	49	19.1406	-2.5	-1.1	0.8	0.81	疏松	1	922	3.60156
508	1113196	女	78	10.5	155	45	18.7305	-1.2	-3	0.567	0.973	疏松	1	1209	5.03226
509	1119705	女	70	12.63	145	52	24.7325	-2.4	-3	0.566	0.811	疏松	1	1219	5.79786
510	1123418	女	70	9.31	157	63	25.5588	-0.4	-1.2	0.782	1.162	减少	1	1285	5.21319
